# Supplementary material for: Schiff Bases Functionalized with T-Butyl Groups as Adequate Ligands to Extended Assembly of Cu(II) Helicates
Source: Int J Mol Sci. 2023 May 12;24(10):8654. doi: 10.3390/ijms24108654 (PMC10218674; doi:10.3390/ijms24108654)
Supplement: Supplementary file 1 [file ijms-24-08654-s001.zip]

Archive with 1 entries (1 files):
- ijms-2393818-supplementary.pdf
